# Supplementary material for: Structural and Biochemical Analysis Reveals Catalytic Mechanism of Fucoidan Lyase from Flavobacterium sp. SA-0082
Source: Mar Drugs. 2022 Aug 20;20(8):533. doi: 10.3390/md20080533 (PMC9410043; doi:10.3390/md20080533)
Supplement: Supplementary file 1 [file marinedrugs-20-00533-s001.zip]

Archive with 1 entries (1 files):
- marinedrugs-1859809-supplementary.pdf
